# Supplementary material for: Development of a DNA Metabarcoding Method for the Identification of Crustaceans (Malacostraca) and Cephalopods (Coleoidea) in Processed Foods
Source: Foods. 2025 Apr 28;14(9):1549. doi: 10.3390/foods14091549 (PMC12071261; doi:10.3390/foods14091549)
Supplement: Supplementary file 1 [file foods-14-01549-s001.zip]

Archive with 1 entries (1 files):
- foods-3568483-Supplementary.pdf
